# Supplementary material for: Molecular Identification and Functional Characterization of LC-PUFA Biosynthesis Elongase (elovl2) Gene in Chinese Sturgeon (Acipenser sinensis)
Source: Animals (Basel). 2024 Aug 14;14(16):2343. doi: 10.3390/ani14162343 (PMC11350804; doi:10.3390/ani14162343)
Supplement: Supplementary file 1 [file animals-14-02343-s001.zip]

Archive with 1 entries (1 files):
- animals-3087388-supplementary.pdf
